# Supplementary material for: Genetic and genomic insights into dichogamy in Zingiberaceae
Source: Plant Commun. 2025 May 8;6(7):101352. doi: 10.1016/j.xplc.2025.101352 (PMC12281188; doi:10.1016/j.xplc.2025.101352)
Supplement: Supplemental Data 1. Supplemental Tables 1–22 [file mmc2.xlsx]

## Sheet: Table S1
Table S1: The library information and data statistics for the L. tsaoko assembly
		Platform	Sample	Subreads base(G)	Subreads number(G)	Average subreads length	N50
		Pacbio	CG	203.57	17153553	11882	15031
	Sample	Raw Reads	Clean Reads	Raw Base(G)	Clean Base(G)	Effective Rate(%)	Error Rate(%)	GC Content(%)
	CG-2	242256092	239462935	72.68	71.84	98.85	0.03	44.8
	CG-4	286667670	284774644	86	85.43	99.34	0.03	42.74
	CD-6	250800131	248941009	75.24	74.68	99.26	0.03	42.67
	CD-8	274830319	273405533	82.45	82.02	99.48	0.03	42.65
		Sample	Raw Base(G)	Clean Base(G)	Effective Rate(%)	Error Rate(%)	GC Content(%)
		CG	448426000000	447080000000	99.7	0.03	40.14
		Species	Number	Raw Base(Gb)	Average(Gb)
		PG	100	3036.03	30.36
		PA	100	2774.64	27.74

## Sheet: Table S2
	Table S2 : Statistics of contig-level assembly of L. tsaoko.
	Contig	Length	Number
	N90	1808706	410
	N80	2488535	312
	N70	3211661	238
	N60	3934717	181
	N50	4760673	133
	N40	5807970	92
	N30	6969053	59
	N20	9215610	33
	N10	12624078	13
	Max length = 25129931
	Total length = 2086707986
	Average length = 3495323
	Total number=597

## Sheet: Table S3
	Table S3 : Statistics of contig-level assembly of different versions L.tsaoko
		In this study	Li.et al
	Contig	Length	Length
	N90	1808706	552892
	N80	2488535	886798
	N70	3211661	1303965
	N60	3934717	1834768
	N50	4760673	2447989
	N40	5807970	3225518
	N30	6969053	4439776
	N20	9215610	6171484
	N10	12624078	9783687
	Max length	25129931	27788879
	Total length	2086707986	2704141976
	Average length	3495323	903187
	Total number	597	2994

## Sheet: Table S4
	Table S4: Summary statistics for 24 pseudomolecules of L. tsaoko
	Scaffold	length
	HiC_scaffold_1	110953000
	HiC_scaffold_2	105838737
	HiC_scaffold_3	100090050
	HiC_scaffold_4	99720500
	HiC_scaffold_5	95281351
	HiC_scaffold_6	92743148
	HiC_scaffold_7	92283987
	HiC_scaffold_8	86992504
	HiC_scaffold_9	83940854
	HiC_scaffold_10	82139146
	HiC_scaffold_11	80184411
	HiC_scaffold_12	78499446
	HiC_scaffold_13	75994130
	HiC_scaffold_14	72991124
	HiC_scaffold_15	72240185
	HiC_scaffold_16	70093056
	HiC_scaffold_17	68894182
	HiC_scaffold_18	67925379
	HiC_scaffold_19	66613289
	HiC_scaffold_20	66573861
	HiC_scaffold_21	59229876
	HiC_scaffold_22	58694874
	HiC_scaffold_23	58593616
	HiC_scaffold_24	56999344
		1903510050
	Total	2087687986
	rate	0.913

## Sheet: Table S5
		Table S5: Evaluation of the completeness of the L. tsaoko genome assembly by BUSCO
		C:94.2%	[S:85.1%,D:9.1%],F:1.5%,M:4.3%,n:1375
		1295	Complete BUSCOs (C)
		1170	Complete and single-copy BUSCOs (S)
		125	Complete and duplicated BUSCOs (D)
		20	Fragmented BUSCOs (F)
		60	Missing BUSCOs (M)
		1375	Total BUSCO groups searched

## Sheet: Table S6
	Table S6: The library information and data statistics for the W. villosum assembly
	Library ID	format	type	num_seqs	sum_len	min_len	avg_len	max_len
	SR-2_BKDL190819661-1a_1.fq.gz	FASTQ	DNA	284842256	42726338400	150	150	150
	SR-2_BKDL190819661-1a_2.fq.gz	FASTQ	DNA	284842256	42726338400	150	150	150
	SR-4_BKDL190819662-1a_1.fq.gz	FASTQ	DNA	276846277	41526941550	150	150	150
	SR-4_BKDL190819662-1a_2.fq.gz	FASTQ	DNA	276846277	41526941550	150	150	150
	SR-6_BKDL190819663-1a_1.fq.gz	FASTQ	DNA	303706111	45555916650	150	150	150
	SR-6_BKDL190819663-1a_2.fq.gz	FASTQ	DNA	303706111	45555916650	150	150	150
	SR-8_BKDL190819664-1a_1.fq.gz	FASTQ	DNA	369351409	55402711350	150	150	150
	SR-8_BKDL190819664-1a_2.fq.gz	FASTQ	DNA	369351409	55402711350	150	150	150
	Read_type	Read_base	Read_Number	Read_length(max)	Read_length(mean)	Read_length(N50)
	HiFi reads	23488776552	1557620	59828	15079	16203
	HiFi reads	31728497723	2008703	59822	15795	16730

## Sheet: Table S7
	Table S7 : Statistics of contig-level assembly of W. villosum.
	Contig	Length	Number
	N90	7997940	101
	N80	11351509	73
	N70	16778166	53
	N60	21829260	39
	N50	28985349	28
	N40	35544348	20
	N30	48394506	14
	N20	57021009	9
	N10	70409789	4
	Max length = 79,257,998
	Total length = 2,695,215,696
	Average length = 9908881
	Total number = 272

## Sheet: Table S8
	Table S8 : Statistics of chromosome-level assembly of W. villosum.
	Item	Published	This article
	Contig N50	9130000	28985349
	Total sequences	309	114
	Total bases	2799276919	2694796532
	Min sequence length	41316	16672
	Max sequence length	139364153	159308278
	Average sequence length	9.05915e+06	23638566
	Scaffold N50 length	109948433	110133457
	Scaffold N90 length	75970413	81106116
	As	0.299	0.2979
	Ts	0.299	0.2978
	Gs	0.2011	0.2021
	Cs	0.2009	0.2022
	(A+T)s	0.598	0.5958
	(G+C)s	0.402	0.4042
	Complete BUSCOs (C)	0.98	0.984
	Complete and duplicated BUSCOs (D)	0.101	0.07

## Sheet: Table S9
	Table S9: Summary statistics for 24 pseudomolecules of W. villosum.
		Scaffold	length
		1	160326046
		2	152778158
		3	149572759
		4	134080992
		5	133765274
		6	128125996
		7	127318351
		8	124605322
		9	114866104
		10	113124105
		11	111593920
		12	110332121
		13	110301966
		14	109537836
		15	108573939
		16	105571482
		17	104289280
		18	103485896
		19	102157497
		20	100459085
		21	82246617
		22	81203915
		23	71479364
		24	67303132
			2707099157
		Total	2765434354
		rate	0.978906

## Sheet: Table S10
	Table S10: The repeat annotation of L. tsaoko genome
	Type	Repeat Size	% of genome
	Trf	182883153	8.76008
	Repeatmasker	501604061	24.0268
	Proteinmask	54022831	2.58769
	De novo	1322141564	63.3304
	Total	1845642868	88.4061
	Type	Length (Bp)	% in genome
	DNA	35778077	1.71377
	LINE	4766791	0.228329
	SINE	133146	0.006378
	LTR	1183810748	56.7044
	Other	0	0
	Satellite	7450	0.000357
	Simple_repeat	101	5e-06
	Unknown	155242382	7.43609
	Total	1322141564	63.3304

[truncated: 11 more sheets: Table S11, Table S12, Table S13, Table S14, Table S15, Table S16, Table S18, Table S19, Table S20, Table S21, Table S22]
